# Supplementary material for: De novo transcriptome sequencing of Rhododendron molle and identification of genes involved in the biosynthesis of secondary metabolites
Source: BMC Plant Biol. 2020 Sep 4;20:414. doi: 10.1186/s12870-020-02586-y (PMC7487690; doi:10.1186/s12870-020-02586-y)
Supplement: Supplementary file 1 — Additional file 1: Table S1. Accession numbers of protein sequences derived from GenBank and swissprot used for the phylogenetic analysis. [file 12870_2020_2586_MOESM1_ESM.xlsx]

## Sheet: Accession number of TPSs
Name	Protein	Accession number
AtECPS	Ent-copalyl diphosphate synthase, Arabidopsis thaliana	NP_192187
AtEKS	Ent-kaurene synthase, Arabidopsis thaliana	NP_178064
AtGLS	Geranyl linalool synthase, Arabidopsis thaliana	NP_564772
CmECPS1	Copalyl diphosphate synthase, Cucurbita maxima	BAC76429.1
EeCBS	Casbene synthase, Euphorbia esula	GU332591
HaKSL3	Kaurene synthase-like 2, Helianthus annuus	CBM82408
IeCPS1	Ent-copalyl diphosphate synthase 1, Isodon eriocalyx	AEP03177
LsCPS1	Copalyl diphosphate synthase, Lactuca sativa	BAB12440.1
LsEKS1	Ent-kaurene synthase 1, Lactuca sativa	AB031205
NtABS	Cis-abienol synthase, Nicotiana tabacum	CCD33019
NtEAS	Epi-aristolochene synthase, Nicotiana tabacum	Q40577
NtLPPS	8-hydroxy-copalyl diphosphate synthase, Nicotiana tabacum	CCD33018
OsCPS4	Syn-copalyl diphosphate synthase, Oryza sativa	Q0JF02
OsCPS2	Ent-copalyl diphosphate synthase, Oryza sativa	Q6Z5I0
OsEKS	Ent-kaurene synthase, Oryza sativa	NP_001053841
OsKSL7	Ent-cassadiene synthase, Oryza sativa	Q00G37
PaISO	Isopimaradiene synthase, Picea abies	AY473620
PaLAS	Levopimaradiene/abietadiene synthase, Picea abies	AAS47691
PsECPS	Ent-copalyl diphosphate synthase, Picea sitchensis	GU045757
PpCPS/KS	Ent-copalyl diphosphate/ent-kaurene synthase, Physcomitrella patens	BAF61135
PgEKS	Ent-kaurene synthase, Picea glauca	ACY25275.1
RcCBS	Casbene synthase, Ricinus communis	L32134
RcNCS	Neocembrene synthase, Ricinus communis	XM_002513288
SlECPS	copalyl diphosphate synthase , Solanum lycopersicum	BAA84918.1
SmiCPS	Copalyl diphosphate synthase, Salvia miltiorrhiza	ABV57835.1
SmiMS	Miltiradiene synthase, Salvia miltiorrhiza	ABV08817
SrECPS1	Copalyl pyrophosphate synthase, Stevia rebaudiana	AAB87091
SrKS1	Ent-kaurene synthase 1, Stevia rebaudiana	AF097310
SsLPPS	13-labden-8,15-diol diphosphate synthase, Salvia sclarea	AET21247
SsSS	Sclareol synthase, Salvia sclarea	AET21246
TaCPS1	Ent-copalyl diphosphate synthase, Triticum aestivum	BAH56558
TbTXS	Taxadiene synthase, Taxus brevifolia	U48796
ZmECPS	Ent-copalyl diphosphate synthase, Zea mayz	AY562491

## Sheet: Accession number of CYPs
Name	Protein	Accession number
AaCYP71AV1	CYP71AV1, Artemisia annua	ABB82944.1
AoCYP71G1v1	CYP71G1v1, Asparagus officinalis	BAB40323.1
AoCYP71J1	CYP71J1, Asparagus officinalis	BAD06417.1
AtCYP71	CYP71A1, Amborella trichopoda	XP_006854384.2
AtCYP71B2	CYP71B2, Arabidopsis thaliana	NP_172767.1
LsCYP71AV	CYP71AV, Lactuca sativa	D5J9U8.1
MaCYP71N1	CYP71N1, Musa acuminata	AAL38987.1
NtCYP71AH1	CYP71AH1, Nicotiana tabacum	NP_001312202.1
OsCYP71A1	CYP71A1, Oryza sativa	XP_015649313.1
OsCYP71K1	CYP71K1, Oryza sativa	XP_015642695.2
OsCYP71P1	CYP71P1, Oryza sativa	Q2QUC5.1
OsCYP71Q1	CYP71Q1, Oryza sativa	BAC55732.1
OsCYP71Y1	CYP71Y1, Oryza sativa	XP_015641233.1
OsCYP71Z1	CYP71Z1, Oryza sativa	XP_025880471.1
OsCYP71Z6	CYP71Z6, Oryza sativa	XP_015624227.1
SbCYP71E1	CYP71E1, Sorghum bicolor	XP_002466097.1
TaCYP71F1	CYP71F1, Triticum aestivum	BAB40322.1
ZmCYP71C2	CYP71C2, Zea mays	Q43255

## Sheet: Sheet3
Name	Protein	Accession number
AtCYP76C1	CYP76C1, Arabidopsis thaliana	sp|O64636.1
AtCYP76G1	CYP76G1, Arabidopsis thaliana	OAP04555.1
CaCYP76F1	CYP76F1, Cicer arietinum	CAB56741.1
CeCYP76S1	CYP76S1, Centaurium erythraea	AAS92626.1
CrCYP76B6	CYP76B6, Catharanthus roseus	Q8VWZ7.1
DoCYP76C4	CYP76C4, Dichanthelium oligosanthes	OEL19574.1
HtCYP76B1	CYP76B1, Helianthus tuberosus	sp|O23976.1
MtCYP76E1	CYP76E1, Medicago truncatula	XP_003623780.1
PhCYP76A3	CYP76A3, Petunia hybrida	BAC53891.1
OsCYP76C2	CYP76C2, Oryza sativa	XP_015613481.1
OsCYP76M5	CYP76M5, Oryza sativa	XP_015611048
OsCYP76Q1	CYP76Q1, Oryza sativa	XP_015629901.1
PtCYP76T1	CYP76T1, Populus trichocarpa	XP_002301302.3
SmCYP76AH1	CYP76AH1, Salvia miltiorrhiza	S4UX02.1
TcCYP76AA73	CYP76AA73, Taxus chinensis	ATG29956.1
VcCYP76AB1	CYP76AB1, Vanda coerulea	ACC59773.2
ZmCYP76H18	CYP76H18, Zea mays	ACG37332.1
ZmCYP76M15	CYP76M15, Zea mays	ACG42704.1
