# Supplementary material for: De novo transcriptome sequencing of Rhododendron molle and identification of genes involved in the biosynthesis of secondary metabolites
Source: BMC Plant Biol. 2020 Sep 4;20:414. doi: 10.1186/s12870-020-02586-y (PMC7487690; doi:10.1186/s12870-020-02586-y)
Supplement: Supplementary file 3 — Additional file 3: Table S3. Primers used for qPCR. [file 12870_2020_2586_MOESM3_ESM.xlsx]

## Sheet: Sheet1
Name	Sequences
Gapdh-F	GGAGTAAATGAAGTAGACTATGACC
Gapdh-R	TGTGTGAAGCATCTAAAAGTCTCTG
Rm89884-F	GACATCTTGAAAACCCACGACCTTA
Rm89884-R	TTGCTCAGCACTTGGAGGACACATA
Rm79716-F	AGAGGTTGTTCGTTTGGTTCGTAGG
Rm79716-R	GAATCCTCCGAGCAGCACCTGGTAC
Rm75959-F	TATGTATCCTTCACCTCTTTAGCCC
Rm75959-R	CCAAAAGCAATCCTGGTAATAATTG
Rm66646-F	GGCACAACAGGTTCTCAAAACTCAC
Rm66646-R	CTTGCGAATAGAGCGAAAAGACTGC
Rm86672-F	ATGCTAACCAAAATCTGTGGAGGGA
Rm86672-R	CTAAACTCTTTCGACGAATCCAGAC
Rm90716-F	AGAGTGGTGGAGAAAAGGATGTGAT
Rm90716-R	ACTGCGTAGTAGTTCTGCCATTGCC
Rm90157-F	GACTCTAAAACTTGGCTCCGTAACC
Rm90157-R	ATGGGAGTTGCAAATCTTCCGGAGG
Rm92121-F	GAAACGCTCCGATTACACCCTGCTC
Rm92121-R	TCTCAGGCTTGAAAGACAAGGGGTC
Rm89174-F	GCTTAGCAACACCACTTTGGACTCG
Rm89174-R	ATGTTTGTAATAACGTTTAGAATCG
