# Supplementary material for: De novo transcriptome sequencing of Rhododendron molle and identification of genes involved in the biosynthesis of secondary metabolites
Source: BMC Plant Biol. 2020 Sep 4;20:414. doi: 10.1186/s12870-020-02586-y (PMC7487690; doi:10.1186/s12870-020-02586-y)
Supplement: Supplementary file 6 — Additional file 6: Table S4. DEGs involved in biosynthetic pathways of secondary metabolites. [file 12870_2020_2586_MOESM6_ESM.xlsx]

## Sheet: Sheet1
#ID	Annotation	Root FPKM	Flower FPKM	FDR	log2FC	regulated
c56527	4-coumarate--CoA ligase	0.92	0	0.000159344	-5.67127	down
c60858	Peroxidase	4.77	0.22	0.000229545	-4.34815	down
c61682	peroxiredoxin	3.58	0	3.51572e-06	-6.63908	down
c62868	Isoflavone 7-O-methyltransferase	1.3	0	4.26323e-05	-6.01565	down
c70097	UDP-glucosyl transferase	4.96	0.07	4.06427e-06	-5.699	down
c70339	Peroxidase	0	34.27	2.28021e-11	10.5553	up
c73860	Cytochrome P450 84A1	0.45	10.9	0.000343689	4.52247	up
c74602	cinnamyl alcohol dehydrogenase	0	2.94	1.19068e-05	6.89797	up
c76161	Peroxidase	6.12	0	4.11961e-08	-7.69406	down
c76344	Peroxidase	0.03	58.76	8.09797e-12	10.2084	up
c76605	Peroxidase	0.08	23.18	5.44133e-09	8.17112	up
c80152	Peroxidase	2.64	0	0.000159344	-5.67127	down
c81524	O-methyltransferase	24.95	0.13	1.03739e-09	-7.5114	down
c82348	O-methyltransferase	4.65	0	8.71014e-07	-6.97612	down
c84105	Peroxidase	8	0.07	1.75543e-07	-6.43836	down
c84759	caffeic acid 3-O-methyltransferase	0.38	407.51	7.75047e-13	10.0726	up
c85342	Peroxidase	0	6.77	5.38616e-07	7.7826	up
c85547	4-coumarate--CoA ligase	1.55	0	4.40761e-06	-6.5838	down
c85766	Aldehyde dehydrogenase	2.08	0	4.17714e-07	-7.15112	down
c86334	Peroxidase	23.34	0.26	4.53592e-08	-6.36528	down
c86863	Beta-glucosidase	1.54	0	4.08409e-06	-6.60246	down
c88494	Glycosyl hydrolase	0.27	31.78	1.46676e-07	6.75238	up
c88500	Aldehyde dehydrogenase	0.65	12.17	0.000761545	4.27534	up
c89000	Aldehyde dehydrogenase	4.09	0	2.16683e-08	-7.84275	down
c89185	Glycosyl hydrolase	0.03	1.28	0.000328653	5.30119	up
c89781	Beta-glucosidase	1.32	50.67	2.37686e-05	5.29434	up
c89997	4-coumarate--CoA	2.19	0	1.41632e-07	-7.4061	down
c91691	Peroxidase	85.77	0.46	2.01235e-10	-7.51232	down
c92942	alpha-L-arabinofuranosidase	0	20.23	1.73522e-11	10.6296	up
c96087	Vinorine synthase	1.32	0	2.53126e-05	-6.14859	down
c97344	hypothetical protein	0.95	0	7.51263e-05	-5.86921	down
c97994	Glycosyl hydrolase	0.93	0	5.95381e-05	-5.92958	down

## Sheet: Sheet2
#ID	Annotation	Root FPKM	Flower FPKM	FDR	log2FC	regulated
c48703	Cytochrome P450 71A27	2.03	0	1.1115e-06	-6.9177	down
c80971	flavanone 3-hydroxylase	1.09	7.27	0.000160494	4.86401	up
c82348	Caffeoyl-CoA O-methyltransferase	4.65	0	8.71014e-07	-6.97612	down
c88500	Shikimate O-hydroxycinnamoyltransferase	0.65	12.17	0.000761545	4.27534	up
c90451	Flavonoid 3',5'-hydroxylase	33.19	2335.88	4.37666e-08	7.21296	up
c96087	Vinorine synthase	1.32	0	2.53126e-05	-6.14859	down

## Sheet: Sheet3
#ID	Annotation	Root FPKM	Flower FPKM	FDR	log2FC	regulated
c50619	Hydroxy methyl glutaryl-CoA synthase	0.96	0	0.000159344	-5.67127	down
c80208	Geranylgeranyl diphosphate reductase	7.49	0.05	2.79912e-08	-6.86131	down
c82871	2-C-methyl-D-erythritol 2,4-cyclodiphosphate synthase	15.18	461.54	0.000123437	4.92464	up
c83668	Hydroxy methyl glutaryl-coenzyme A synthase	0.97	0	0.000182226	-5.63547	down
c84061	1-deoxy-D-xylulose-5-phosphate synthase	0.25	129.45	4.51231e-11	8.94529	up
c91666	Terpene synthase	0.2	457.44	2.17604e-14	11.0487	up
c93940	Phosphomevalonate kinase	1.91	0	2.8256e-06	-6.69232	down
c83645	short chain dehydrogenase	36.97	1.24	1.30658e-05	-4.949	down
c74668	beta-amyrin synthase	2.74	0	2.53126e-05	-6.14859	down
c76249	Squalene synthase	1.07	0	3.10271e-05	-6.09688	down
c92430	germacrene D synthase	138.64	0.1	3.10862e-15	-10.182	down
c49863	Gibberellin 3-beta-dioxygenase	5.52	0.08	2.38409e-06	-5.73007	down
c70750	Cytochrome P450 82C4	0.02	4.39	1.07556e-06	6.96699	up
c74278	Gibberellin 20 oxidase	9.6	0	4.46156e-10	-8.7293	down
c85980	ent-copalyl diphosphate synthase	3.98	0	1.4587e-08	-7.934	down
c85980	ent-copalyl diphosphate synthase	2.49	0	3.44349e-05	-6.07031	down
c89405	Gibberellin 2-beta-dioxygenase	30.27	1.81	0.000420733	-4.10164	down
